# Supplementary material for: Enhanced Antifungal Efficacy of Validamycin A Co-Administered with Bacillus velezensis TCS001 against Camellia anthracnose
Source: Plants (Basel). 2024 Sep 30;13(19):2743. doi: 10.3390/plants13192743 (PMC11479143; doi:10.3390/plants13192743)
Supplement: Supplementary file 1 [file plants-13-02743-s001.zip]

Archive with 1 entries (1 files):
- plants-3214963-supplementary.pdf
